# Supplementary material for: Association of serum calcium and metabolically healthy obese in US adults: a cross-sectional study
Source: Ann Med. 2024 Sep 18;56(1):2403721. doi: 10.1080/07853890.2024.2403721 (PMC11411560; doi:10.1080/07853890.2024.2403721)
Supplement: Supplemental Material [file IANN_A_2403721_SM5574.zip]

Archive with 3 entries (2 files):
- Supplementary Table S1 & S2/
- Supplementary Table S1 & S2/Supplementary Table S1 (2).docx
- Supplementary Table S1 & S2/Supplementary_Table_S2 (1).docx
